# Supplementary material for: The Role of MbEGS1 and MbEGS2 in Methyleugenol Biosynthesis by Melaleuca bracteata
Source: Plants (Basel). 2023 Feb 24;12(5):1026. doi: 10.3390/plants12051026 (PMC10005710; doi:10.3390/plants12051026)
Supplement: Supplementary file 1 [file plants-12-01026-s001.zip]

Archive with 1 entries (1 files):
- plants-2179054-supplementary.pdf
